# Supplementary material for: Gene Duplication and Functional Diversification of MADS-Box Genes in Malus × domestica following WGD: Implications for Fruit Type and Floral Organ Evolution
Source: Int J Mol Sci. 2024 Aug 17;25(16):8962. doi: 10.3390/ijms25168962 (PMC11354807; doi:10.3390/ijms25168962)
Supplement: Supplementary file 1 [file ijms-25-08962-s001.zip]

Archive with 2 entries (2 files):
- Supplemental Figures.pdf
- Table S1-S4.xlsx
