# Supplementary material for: Gene Duplication and Functional Diversification of MADS-Box Genes in Malus × domestica following WGD: Implications for Fruit Type and Floral Organ Evolution
Source: Int J Mol Sci. 2024 Aug 17;25(16):8962. doi: 10.3390/ijms25168962 (PMC11354807; doi:10.3390/ijms25168962)
Supplement: Supplementary file 1 [file ijms-25-08962-s001.zip › Table S1-S4.xlsx]

## Sheet: Table S1
Table S1. The genomic and transcriptome information sources used in this study
Class	Family	Species	Source	Reference
Eudicots	Rosaceae	Malus × domestica	https://www.rosaceae.org/rosaceae_downloads/Malus_x_domestica/Malus_x_domestica-genome_GDDH13_v1.1/	1
Eudicots	Rosaceae	Pyrus pyrifolia	https://www.rosaceae.org/Analysis/11815273	2
Eudicots	Rosaceae	Eriobotrya japonica	https://db.cngb.org/cnsa/	3
Eudicots	Rosaceae	Crataegus pinnatifida	https://www.rosaceae.org/Analysis/13655519	4
Eudicots	Rosaceae	Prunus persica	https://www.rosaceae.org/rosaceae_downloads/Prunus_persica/Prunus_persica-genome.v2.0.a1/	5
Eudicots	Rosaceae	Prunus avium	https://www.rosaceae.org/Analysis/17988772	6
Eudicots	Rosaceae	Prunus armeniaca	https://www.rosaceae.org/Analysis/9642068	7
Eudicots	Rosaceae	Prunus salicina	https://www.rosaceae.org/Analysis/9019655	8
Eudicots	Rosaceae	Rubus idaeus	https://www.rosaceae.org/Analysis/14031373	9
Eudicots	Rosaceae	Rubus occidentalis	https://www.rosaceae.org/analysis/268	10
Eudicots	Rosaceae	Rubus argutus	https://www.rosaceae.org/Analysis/13328362	11
Eudicots	Rosaceae	Fragaria × ananassa	https://www.rosaceae.org/Analysis/18085091	12
Eudicots	Vitaceae	Vitis vinifera	https://doi.org/10.5281/zenodo.3827985	13
BioProject accession	BioSample accession	Accession	Download website	Organisms	Tissue	Reference
PRJNA482033	SAMN09744181	SRR7699521, SRR7699519	https://www.ncbi.nlm.nih.gov/sra/	Malus × domestica	Flower	14
PRJNA482033	SAMN09744174, SAMN09744175, SAMN09744176	SRR7699522, SRR7699523, SRR7699524	https://www.ncbi.nlm.nih.gov/sra/	Malus × domestica	Leaf	14
PRJNA263198	SAMN03097519	SRR1603673, SRR1603674, SRR1603675, SRR1603676, SRR1603677, SRR1603678	https://www.ncbi.nlm.nih.gov/sra/	Malus × domestica	Root	15
PRJNA482033	SAMN09744173	SRR7699525	https://www.ncbi.nlm.nih.gov/sra/	Malus × domestica	Fruit	14
PRJNA482033	SAMN09744179	SRR7699520	https://www.ncbi.nlm.nih.gov/sra/	Malus × domestica	Branch	14
Reference
1. Velasco, R. et al. The genome of the domesticated apple (Malus × domestica Borkh.). Nat. Genet. 42, 833-839 (2010).
2. Gao Y, Yang Q, Yan X, Wu X, Yang F, Li J, Wei J, Ni J, Ahmad M, Bai S, and Teng Y. High-quality genome assembly of 'Cuiguan' pear (Pyrus pyrifolia) as a reference genome for identifying regulatory genes and epigenetic modifications responsible for bud dormancy. Hortic Res 8, 197 (2021)
3. Su W, Jing Y, Lin S, Yue Z, Yang X, Xu J, Wu J, Zhang Z, Xia R, Zhu J, An N, Chen H, Hong Y, Yuan Y, Long T, Zhang L, Jiang Y, Liu Z, Zhang H, Gao Y, Liu Y, Lin H, Wang H, Yant L, Lin S, Liu Z. Polyploidy underlies co-option and diversification of biosynthetic triterpene pathways in the apple tribe. Proc Natl Acad Sci U S A. 2021 May 18;118(20):e2101767118
4. Zhang Ticao, Qiaoqin, Du Xiao, Zhang Xiao, Hou Yali, Wei Xin, Sun Chao, Zhang Rengang, Yun Quanzheng, Crabbe M. James, Van De Peer Yves, Dong Wenxuan. The cultivated hawthorn (Crataegus pinnatifida var. major) genome sheds light on the evolution of Maleae (apple tribe). Accepted to Journal of Integrative Plant Biology. 2022
5. Verde, I. et al. The high-quality draft genome of peach (Prunus persica) identifies unique patterns of genetic diversity, domestication and genome evolution. Nat. Genet. 45, 487-494 (2013).
6. Le Dantec L, Girollet N, Gouzy J, Sallet E, Fouché M, Quero-Garcia J, Dirlewanger E (2019) An Improved Assembly of the Diploid ‘Regina’ Sweet Cherry Genome. International Plant & Animal Genome XXVII / January 12-16, 2019 - San Diego, CA, USA
7. Groppi A, Liu S, Cornille A, Decroocq S, Bui QT, Tricon D, Cruaud C, Arribat S, Belser C, Marande W, Salse J, Huneau C, Rodde N, Rhalloussi W, Cauet S, Istace B, Denis E, Carrère S, Audergon JM, Roch G, Lambert P, Zhebentyayeva T, Liu WS, Bouchez O, Lopez-Roques C, Serre RF, Debuchy R, Tran J, Wincker P, Chen X, Pétriacq P, Barre A, Nikolski M, Aury JM, Abbott AG, Giraud T, Decroocq V. Populat…
8. Huang Z, Shen F, Chen Y, Cao K, Wang L. Chromosome-scale Genome Assembly and Population Genomics Provide Insights into the Adaptation, Domestication, and Flavonoid Metabolism of Chinese Plum. Plant J. 2021 Sep 2
9. Zhou, J., Li, M., Li, Y., Xiao, Y., Luo, X., Gao, S., Ma, Z., Sadowski, N., Timp, W., Dardick, C., & [et al.]. (2023). Comparison of red raspberry and wild strawberry fruits reveals mechanisms of fruit type specification. Plant Physiology, kiad409
10. VanBuren,R., Wai,C.M., Colle,M., Wang,J., Sullivan,S., Bushakra,J.M., Liachko,I., Vining,K.J., Dossett,M., Finn,C.E., et al. (2018) A near complete, chromosome-scale assembly of the black raspberry (Rubus occidentalis) genome. GigaScience, 7
11. Bruna T, Aryal R, Dudchenko O, Sargent DJ, Mead D, Buti M, Cavallini A, Hytonen T, Andres J, Pham M, Weisz D, Mascagni F, Usai G, Natali L, Bassil N, Fernandez GE, Lomsadze A, Armour M, Olukolu B, Poorten T, Britton C, Davik J, Ashrafi H, Aiden EL, Borodovsky M, Worthington M. 2022. A chromosome-length genome assembly and annotation of blackberry (Rubus argutus, cv. ‘Hillquist’). G3 Genes|Gen…
12. Song, Y., Peng, Y., Liu, L., Li, G., Zhao, X., Wang, X., Cao, S., Muyle, A., Zhou, Y., & Zhou, H. (2023). Phased gap-free genome assembly of octoploid cultivated strawberry illustrates the genetic and epigenetic divergence among subgenomes. Horticulture Research
13. Massonnet, M. et al. The genetic basis of sex determination in grapes. Nat. Commun. 11, (2020).
14. Zhang, L. et al. A high-quality apple genome assembly reveals the association of a retrotransposon and red fruit colour. Nat. Commun. 10, (2019).
15. Duan, Y. et al. Transcriptome changes associated with apple (Malus domestica) root defense response after Fusarium proliferatum f. sp. malus domestica infection. Bmc Genomics. 23, 484 (2022).

## Sheet: Table S2
Table S2. The physical and chemical properties of MADS18 in Rosaceae*
ID	New Designation	Chr	Transcription direction	Size (aa)	Mw (kD)	pI	II	GRAVY
MD13G1121500	MdMADS18a	Chr13	-	239	27.298	8.53	42.56	-0.633
MD16G1121800	MdMADS18b	Chr16	-	176	20.257	5.59	43.23	-0.785
EVM0039545.1	PpMADS18a	Chr13	+	239	27.328	8.53	40.72	-0.626
EVM0012909.1	PpMADS18b	Chr16	-	277	31.598	6.11	39.56	-0.436
Ej00096186	EjMADS18a	Chr13	-	239	27.284	8.53	40.72	-0.635
Ej00085695	EjMADS18b	Chr16	-	237	27.15	8.53	41.66	-0.656
evm.model.LG06.1196	CpMADS18a	Chr6	+	144	16.405	5.68	51.2	-0.74
evm.model.LG06.1198	CpMADS18b	Chr6	+	255	29.003	6.71	38.28	-0.591
evm.model.LG07.1056	CpMADS18c	Chr7	+	239	27.3	8.53	40.29	-0.633
PruarM.1G397200.t1.p1	ParMADS18	Chr1	+	240	27.51	8.73	39.24	-0.674
evm.model.LG01.165	PsMADS18a	Chr1	+	330	36.515	7.09	45.48	-0.458
evm.model.LG01.200	PsMADS18b	Chr1	+	389	43.29	8.96	45.1	-0.437
evm.model.contig275.155	PpeMADS18	Chr1	+	181	20.755	5.83	37.91	-0.799
PAV01_REGINAg0035351	PavMADS18	Chr1	+	240	27.57	8.79	39.72	-0.69
Rid.04g158910.m1	RiMADS18	Chr4	-	244	28.012	8.81	40.95	-0.705
Ro04_G07112	RoMADS18	Chr4	-	244	28.012	8.81	40.95	-0.705
Ra_g18613.t1	RaMADS18	Chr4	+	182	20.949	5.97	40.2	-0.855
Fxa4Ag02234-mRNA-1	FaMADS18	Chr4	+	243	27.94	8.53	45.44	-0.7
* Molecular Weight (MW), Instability Index (II), Isoelectric Point (pI)

## Sheet: Table S3
Table S3. The physical and chemical properties of MADS6 in Rosaceae*
ID	New Designation	Chr	Transcription direction	Size (aa)	Mw (kD)	pI	II	GRAVY
MD06G1204100	MdMADS6a	Chr6	+	234	26.692	7.77	47.14	-0.697
MD06G1204300	MdMADS6b	Chr6	+	249	28.314	7.79	46.84	-0.695
MD14G1215600	MdMADS6c	Chr14	+	249	28.415	7.06	43.08	-0.659
EVM0038777.1	PpMADS6a	Chr6	-	220	24.994	6.66	47.54	-0.687
EVM0038751.1	PpMADS6b	Chr6	+	229	26.437	6.55	52.7	-0.681
EVM0027269.1	PpMADS6c	Chr14	-	249	28.519	6.67	46.1	-0.678
Ej00065548	EjMADS6a	Chr6	-	245	27.967	6.54	41.14	-0.725
Ej00065210	EjMADS6b	Chr6	-	245	27.89	7.07	45.15	-0.673
Ej00025024	EjMADS6c	Chr15	+	192	21.762	5.52	46.4	-0.811
evm.model.LG14.310	CpMADS6a	Chr14	-	249	28.277	8.97	41.16	-0.729
evm.model.LG15.1736	CpMADS6b	Chr15	+	248	28.3	7.75	46.29	-0.63
PruarM.5G271400.t1.p1	ParMADS6	Chr5	+	251	28.604	8.3	38.04	-0.7
evm.model.contig278.1328	PpeMADS6	Chr5	+	251	28.533	8.62	37.83	-0.662
PAV05_REGINAg0257501	PavMADS6	Chr5	+	336	38.364	9.18	35.5	-0.642
Rid.05g232350.m1	RiMADS6	Chr5	-	254	28.962	9.06	42.87	-0.695
Ra_g20520.t1	RaMADS6	Chr5	+	254	28.967	9.06	42.28	-0.688
Fxa5Ag01462-mRNA-1	FaMADS6	Chr5	-	241	27.587	8.39	42.03	-0.752
* Molecular Weight (MW), Instability Index (II), Isoelectric Point (pI)

## Sheet: Table S4
Table S4. Primers used in this study
Plant	Gene ID	Original ID in genome	Forward primer (5'to 3')	Reverse primer (5'to 3')
M. × domestica	MdActin	MD12G1140800	TGACCGAATGAGCAAGGAAATTACT	TACTCAGCTTTGGCAATCCACATC
	MdMADS18a	MD13G1121500	GGAGGGTGGAATTGAAGAGGATAGAG	GGCATCGCAAAGAACGGAAAGC
	MdMADS18b	MD16G1121800	ACGAAGCAAACAAGACCCTGAAAC	AAAGTGGGCTCGCAGTCTAAGG
	MdMADS6a	MD06G1204100	TCTCTGCGATGCTGAGGTTGC	TGTTCTGCTGAGTCTCCTTGGC
	MdMADS6b	MD06G1204300	AGAAGAAATGGGCTGCTCAAGAAAG	GTTGGCGTCCAGGGAACTATAAC
	MdMADS6c	MD14G1215600	GTTCTCTGCGATGCTGAGGTTG	TTGGCTGGTAGGTTGGCTTCC
F. × ananassa	FaActin	Fxa6Ag02323-mRNA-1	AAGCACCCCTTAACCCCAAG	TGCAACGTACATAGCGGGAG
	FaMADS18	Fxa4Ag02234-mRNA-1	AGGCAAACAGGACACTGAAACAAAG	GGCTCGCACTCTAAGGCTTGG
	FaMADS6	Fxa5Ag01462-mRNA-1	GTTCTCTGTGATGCTGAGGTTGC	CGTTTACAGGTTGGTTGGCTTCC
P. avium	PaActin	PAV06_REGINAg0287881	CTCCTCTCAACCCTAAGGCTAACAG	CAGTTGTACGACCACTGGCATACAG
	PavMADS18	PAV01_REGINAg0035351	ATGAAGCAAATAAGACCCTGAAACAAAG	AAGAAGCCATCGCCGTGAGC
	PavMADS6	PAV05_REGINAg0257501	GTTCTCTGCGATGCTGAGGTTG	TCATTGACTGGTTTGTTGGCTTCC
